# Supplementary material for: Integrating Expression Data-Based Deep Neural Network Models with Biological Networks to Identify Regulatory Modules for Lung Adenocarcinoma
Source: Biology (Basel). 2022 Aug 30;11(9):1291. doi: 10.3390/biology11091291 (PMC9495551; doi:10.3390/biology11091291)
Supplement: Supplementary file 1 [file biology-11-01291-s001.zip]

Archive with 1 entries (1 files):
- biology-1884369-supplementary.xlsx
