# Supplementary material for: Integrating Expression Data-Based Deep Neural Network Models with Biological Networks to Identify Regulatory Modules for Lung Adenocarcinoma
Source: Biology (Basel). 2022 Aug 30;11(9):1291. doi: 10.3390/biology11091291 (PMC9495551; doi:10.3390/biology11091291)
Supplement: Supplementary file 1 [file biology-11-01291-s001.zip › biology-1884369-supplementary.xlsx]

## Sheet: Sheet1
Table S1. The regulatory relationships of the regulatory modules for different races in CTPAC, TCGA and GSE128311.
			CPTAC	TCGA			GSE128311
			white	white	black or African American	Asian	Asian
Regulatory module for lung adenocarcinoma a	miRNA	mRNA	0.875	0.75	0.75	-	0.75
	hsa-mir-30a	KPNA2	T	T	T	-	T
	hsa-mir-30a	MET	T	F	F	-	F
	hsa-mir-30a	CDH1	F	T	F	-	F
	hsa-mir-30a	HSP90B1	T	T	T	-	T
	hsa-mir-30a	DSP	T	F	T	-	T
	hsa-mir-30a	P4HB	T	T	T	-	T
	hsa-mir-30a	ENO1	T	T	T	-	T
	hsa-mir-30a	TPI1	T	T	T	-	T
	miRNA	lncRNA	0	0	0	-	-
	hsa-mir-30a	AC104472.1	F	F	F	-	-
	mRNA	lncRNA	0.125	0.25	0.25	0.375	-
	KPNA2	AC104472.1	F	F	F	F	-
	MET	AC104472.1	T	T	T	F	-
	CDH1	AC104472.1	F	F	T	F	-
	HSP90B1	AC104472.1	F	F	F	F	-
	DSP	AC104472.1	F	T	F	T	-
	P4HB	AC104472.1	F	F	F	F	-
	ENO1	AC104472.1	F	F	F	T	-
	TPI1	AC104472.1	F	F	F	T	-
Regulatory module for lung adenocarcinoma b	miRNA	mRNA	1	1	0.8571	0	1
	hsa-mir-182	JUN	T	T	F	F	T
	hsa-mir-182	BTG2	T	T	T	F	T
	hsa-mir-182	LPL	T	T	T	F	T
	hsa-mir-182	SFTPD	T	T	T	F	T
	hsa-mir-182	SPARCL1	T	T	T	F	T
	hsa-mir-182	FOS	T	T	T	F	T
	hsa-mir-182	HBB	T	T	T	F	T
	miRNA	lncRNA	1	0	1	0	-
	hsa-mir-182	C5orf64	T	F	T	F	-
	mRNA	lncRNA	1	0.8571	1	0.8571	-
	JUN	C5orf64	T	F	T	T	-
	BTG2	C5orf64	T	T	T	F	-
	LPL	C5orf64	T	T	T	T	-
	SFTPD	C5orf64	T	T	T	T	-
	SPARCL1	C5orf64	T	T	T	T	-
	FOS	C5orf64	T	T	T	T	-
	HBB	C5orf64	T	T	T	T	-
Regulatory module for lung adenocarcinoma c	miRNA	mRNA	1	0.8182	0.7273	0.2727	0.7273
	hsa-mir-145	TIMP1	T	T	T	T	T
	hsa-mir-145	COL1A2	T	T	T	F	F
	hsa-mir-145	CDH1	T	T	F	F	T
	hsa-mir-145	COL6A3	T	F	F	F	F
	hsa-mir-145	COL3A1	T	T	T	F	T
	hsa-mir-145	KRT19	T	T	T	F	F
	hsa-mir-145	DSP	T	T	T	F	T
	hsa-mir-145	CIT	T	F	T	F	T
	hsa-mir-145	SPP1	T	T	T	T	T
	hsa-mir-145	CKAP4	T	T	T	T	T
	hsa-mir-145	TNC	T	T	F	F	T
	miRNA	lncRNA	1	0	0	1	-
	hsa-mir-145	C1orf220	T	F	F	T	-
	mRNA	lncRNA	1	0.4545	0.6364	0.1818	-
	TIMP1	C1orf220	T	F	F	F	-
	COL1A2	C1orf220	T	F	F	F	-
	CDH1	C1orf220	T	T	T	F	-
	COL6A3	C1orf220	T	T	T	F	-
	COL3A1	C1orf220	T	T	T	F	-
	KRT19	C1orf220	T	F	F	F	-
	DSP	C1orf220	T	T	T	T	-
	CIT	C1orf220	T	F	T	T	-
	SPP1	C1orf220	T	F	F	F	-
	CKAP4	C1orf220	T	F	T	F	-
	TNC	C1orf220	T	T	T	F	-
T. The regulatory relationship is the same as that in regulatory modules.
F. The regulatory relationship is different from that in regulatory modules.
%. The percentage of the same regulatory relationships with those in the regulatory modules.
